# Supplementary material for: Eggshell Quality Traits and Transcriptome Gene Screening Between Yunnong and Jingfen Chicken Breeds
Source: Biology (Basel). 2024 Dec 14;13(12):1048. doi: 10.3390/biology13121048 (PMC11673107; doi:10.3390/biology13121048)
Supplement: Supplementary file 1 [file biology-13-01048-s001.zip]

Archive with 1 entries (1 files):
- biology-3329618-supplementary.pdf
